# Supplementary material for: Liver transcriptome response to hyperthermic stress in three distinct chicken lines
Source: BMC Genomics. 2016 Nov 22;17:955. doi: 10.1186/s12864-016-3291-0 (PMC5118885; doi:10.1186/s12864-016-3291-0)
Supplement: Additional file 4: — List of shared differentially expresses genes among 3 genetic lines (XLSX 16 kb) [file 12864_2016_3291_MOESM4_ESM.xlsx]

## Sheet: All
Broiler vs. AIL - Acute
	gene.ID	logFC-Broiler	logFC-AIL	Associated.Gene.Name	Description
	ENSGALG00000000619	-2.63043	-1.04492	ANGPTL4	angiopoietin-like 4 [Source:HGNC Symbol;Acc:HGNC:16039]
	ENSGALG00000001319	-0.96189	1.24354	CAMK1G	calcium/calmodulin-dependent protein kinase IG [Source:HGNC Symbol;Acc:HGNC:14585]
	ENSGALG00000001585	1.64951	4.62729		Uncharacterized protein [Source:UniProtKB/TrEMBL;Acc:H9KZ06]
	ENSGALG00000001709	0.918031	-1.31537	MUSTN1	Musculoskeletal embryonic nuclear protein 1 [Source:UniProtKB/Swiss-Prot;Acc:Q76MS9]
	ENSGALG00000002193	1.45656	-1.35951	ARHGEF4	Rho guanine nucleotide exchange factor (GEF) 4 [Source:HGNC Symbol;Acc:HGNC:684]
	ENSGALG00000003114	-0.96681	-1.4315	NOG	noggin precursor [Source:RefSeq peptide;Acc:NP_989454]
	ENSGALG00000003553	3.71768	3.94425	ABCA12	ATP-binding cassette
	ENSGALG00000003595	-0.919884	1.13525	SARM1	sterile alpha and TIR motif containing 1 [Source:HGNC Symbol;Acc:HGNC:17074]
	ENSGALG00000003839	1.96195	13.9292	GRM2	glutamate receptor
	ENSGALG00000004733	-1.28362	1.36091	MYO1A	myosin IA [Source:HGNC Symbol;Acc:HGNC:7595]
	ENSGALG00000005785	1.41109	4.22694		ubiquitin-associated protein 2 [Source:RefSeq peptide;Acc:NP_001264033]
	ENSGALG00000006638	-0.975647	3.45886	GRIK4	glutamate receptor
	ENSGALG00000006644	-3.17586	2.73718
	ENSGALG00000007669	-1.39681	-1.19013	EGR1	Early growth response protein 1 [Source:UniProtKB/Swiss-Prot;Acc:O73691]
	ENSGALG00000007997	1.1576	1.37043		Uncharacterized protein [Source:UniProtKB/TrEMBL;Acc:F1NR60]
	ENSGALG00000009215	3.87035	2.16842	PDE11A	phosphodiesterase 11A [Source:HGNC Symbol;Acc:HGNC:8773]
	ENSGALG00000009227	1.64025	6.9893
	ENSGALG00000009512	1.4406	1.52323	TFPI2	tissue factor pathway inhibitor 2 [Source:HGNC Symbol;Acc:HGNC:11761]
	ENSGALG00000011052	-2.38523	3.92734	SLC38A11	solute carrier family 38
	ENSGALG00000011663	1.02848	1.36779	FNDC1	fibronectin type III domain containing 1 [Source:HGNC Symbol;Acc:HGNC:21184]
	ENSGALG00000011740	0.861814	1.11497	MGP	Matrix Gla protein [Source:UniProtKB/Swiss-Prot;Acc:O42413]
	ENSGALG00000012773	-1.12604	-1.17833	GCNT2	glucosaminyl (N-acetyl) transferase 2
	ENSGALG00000012975	2.9837	2.5375	IQSEC3	IQ motif and Sec7 domain 3 [Source:HGNC Symbol;Acc:HGNC:29193]
	ENSGALG00000013312	1.41986	216.224		Gallus gallus Nipped-B homolog-like (LOC427025)
	ENSGALG00000014184	0.959808	5.48342		Mothers against decapentaplegic homolog [Source:UniProtKB/TrEMBL;Acc:H9L0G3]
	ENSGALG00000014441	0.860155	3.67847		Uncharacterized protein [Source:UniProtKB/TrEMBL;Acc:H9L0J4]
	ENSGALG00000014501	-2.00264	-1.28419	FGFBP2	Fibroblast growth factor-binding protein 2 [Source:UniProtKB/Swiss-Prot;Acc:Q802A9]
	ENSGALG00000014545	1.35558	3.87035		Uncharacterized protein [Source:UniProtKB/TrEMBL;Acc:F1N855]
	ENSGALG00000014861	1.01167	-1.62569	NIM1	serine/threonine-protein kinase NIM1 [Source:RefSeq peptide;Acc:NP_001239059]
	ENSGALG00000015294	1.9548	4.59298	ADGRG7	adhesion G protein-coupled receptor G7 [Source:HGNC Symbol;Acc:HGNC:19241]
	ENSGALG00000018479	0.976399	5.93183		Uncharacterized protein [Source:UniProtKB/TrEMBL;Acc:E1BTQ7]
	ENSGALG00000018998	-1.14482	2.82753	UNC5A	unc-5 homolog A (C. elegans) [Source:HGNC Symbol;Acc:HGNC:12567]
	ENSGALG00000019061	-1.07708	2.7022		Uncharacterized protein [Source:UniProtKB/TrEMBL;Acc:E1C9D9]
	ENSGALG00000021039	-1.39558	-1.4864	HKDC1	hexokinase domain containing 1 [Source:HGNC Symbol;Acc:HGNC:23302]
	ENSGALG00000022674	0.958654	6.05791	HINTW	Wpkci [Source:RefSeq peptide;Acc:NP_990019]
	ENSGALG00000022679	0.893264	5.72651	Wpkci	Uncharacterized protein [Source:UniProtKB/TrEMBL;Acc:H9L3F3]
	ENSGALG00000022683	1.00054	5.05838	HINTW	Uncharacterized protein [Source:UniProtKB/TrEMBL;Acc:H9L3G3]
	ENSGALG00000022685	1.00608	6.07033		Uncharacterized protein [Source:UniProtKB/TrEMBL;Acc:H9L3G8]
	ENSGALG00000023355	-1.62366	2.2514	TMEM154	transmembrane protein 154 [Source:HGNC Symbol;Acc:HGNC:26489]
	ENSGALG00000023757	-1.6072	1.0826	TMEM199	transmembrane protein 199 [Source:HGNC Symbol;Acc:HGNC:18085]
	ENSGALG00000023818	1.97674	2.12943
	ENSGALG00000026538	1.34812	5.95668		histidine triad nucleotide binding protein W-like [Source:RefSeq peptide;Acc:NP_001264817]
	ENSGALG00000026880	-0.884937	1.18816	CS	citrate synthase [Source:HGNC Symbol;Acc:HGNC:2422]
	ENSGALG00000026991	1.52659	3.64867		Uncharacterized protein [Source:UniProtKB/TrEMBL;Acc:R4GMJ2]
	ENSGALG00000027261	1.33246	5.92469		Uncharacterized protein [Source:UniProtKB/TrEMBL;Acc:R4GIX7]
	ENSGALG00000028307	1.48125	4.69155		Uncharacterized protein [Source:UniProtKB/TrEMBL;Acc:R4GFR9]
	ENSGALG00000028913	1.32902	6.14306		Uncharacterized protein [Source:UniProtKB/TrEMBL;Acc:R4GJX4]
	ENSGALG00000028949	-1.11795	1.19437	CORO6	coronin 6 [Source:HGNC Symbol;Acc:HGNC:21356]
	ENSGALG00000029162	1.49031	149.326	SPINW	Gallus gallus spindlin 1 (SPINW)
Broiler vs. AIL - Chronic
	gene.ID	logFC-Broiler	logFC-AIL	Associated.Gene.Name	Description
	ENSGALG00000003386	-1.14685	1.10783	SPTB	spectrin
	ENSGALG00000006341	-1.38892	-1.2309	SLC25A48	solute carrier family 25
	ENSGALG00000007468	-1.04179	1.30837	HBAA	Gallus gallus hemoglobin
	ENSGALG00000007636	-1.0318	0.989522	PEPCK	phosphoenolpyruvate carboxykinase
	ENSGALG00000011287	-1.19739	-1.27529		sulfotransferase [Source:RefSeq peptide;Acc:NP_990391]
	ENSGALG00000012641	1.34814	-3.06366		Uncharacterized protein [Source:UniProtKB/TrEMBL;Acc:E1BRZ5]
	ENSGALG00000014501	-1.36962	-1.17886	FGFBP2	Fibroblast growth factor-binding protein 2 [Source:UniProtKB/Swiss-Prot;Acc:Q802A9]
	ENSGALG00000014908	1.27808	2.10506	FST	Follistatin [Source:UniProtKB/Swiss-Prot;Acc:Q90844]
	ENSGALG00000016200	1.23985	1.67141	SIK1	serine/threonine-protein kinase SIK2 [Source:RefSeq peptide;Acc:NP_990013]
	ENSGALG00000021039	-1.85935	-1.25367	HKDC1	hexokinase domain containing 1 [Source:HGNC Symbol;Acc:HGNC:23302]
	ENSGALG00000023643	-1.51899	1.19745		Uncharacterized protein [Source:UniProtKB/TrEMBL;Acc:E1BTV5]
	ENSGALG00000023818	1.29655	1.17956
	ENSGALG00000025557	-1.61671	1.48551	RNase_MRP	RNase MRP [Source:RFAM;Acc:RF00030]
	ENSGALG00000025698	-1.23464	1.12038	5_8S_rRNA	5.8S ribosomal RNA [Source:RFAM;Acc:RF00002]
	ENSGALG00000027743	member 1 (Diego blood group) [Source:HGNC Symbol;Acc:HGNC:11027]	1.34538	SLC4A1	solute carrier family 4 (anion exchanger)
	ENSGALG00000028005	-1.63051	1.44287	gadd45	growth arrest and DNA damage-inducible protein GADD45 gamma [Source:RefSeq peptide;Acc:NP_001038131]
	ENSGALG00000028273	-1.10107	1.20622	HBG2	Hemoglobin subunit beta [Source:UniProtKB/Swiss-Prot;Acc:P02112]
Fayoumi vs. AIL - Acute
	gene.ID	logFC-Fayoumi	logFC-AIL	Associated.Gene.Name	Description
	ENSGALG00000000619	1.82308	-1.04492	ANGPTL4	angiopoietin-like 4 [Source:HGNC Symbol;Acc:HGNC:16039]
	ENSGALG00000001325	-2.13507	-1.31344	CYP1A4	cytochrome P450 1A4 [Source:RefSeq peptide;Acc:NP_990478]
	ENSGALG00000003114	2.81796	-1.4315	NOG	noggin precursor [Source:RefSeq peptide;Acc:NP_989454]
	ENSGALG00000006644	1.30602	2.73718
	ENSGALG00000007269	-1.62937	-4.53485	GABRA3	gamma-aminobutyric acid (GABA) A receptor
	ENSGALG00000007997	1.23745	1.37043		Uncharacterized protein [Source:UniProtKB/TrEMBL;Acc:F1NR60]
	ENSGALG00000014042	1.07788	1.38722	SSPN	sarcospan [Source:HGNC Symbol;Acc:HGNC:11322]
	ENSGALG00000015849	1.14046	1.49265	ME1	NADP-dependent malic enzyme [Source:RefSeq peptide;Acc:NP_989634]
	ENSGALG00000018998	1.56727	2.82753	UNC5A	unc-5 homolog A (C. elegans) [Source:HGNC Symbol;Acc:HGNC:12567]
	ENSGALG00000020485	-1.56689	-1.32777		Uncharacterized protein [Source:UniProtKB/TrEMBL;Acc:F1NBL9]
	ENSGALG00000021039	3.27006	-1.4864	HKDC1	hexokinase domain containing 1 [Source:HGNC Symbol;Acc:HGNC:23302]
	ENSGALG00000023355	2.25039	2.2514	TMEM154	transmembrane protein 154 [Source:HGNC Symbol;Acc:HGNC:26489]
	ENSGALG00000023818	2.51167	2.12943
	ENSGALG00000027901	1.00584	-2.68006	THRSP	thyroid hormone responsive spot 14 beta [Source:RefSeq peptide;Acc:NP_998743]
	ENSGALG00000029162	1.16791	5.49107	SPINW	Gallus gallus spindlin 1 (SPINW)
Fayoumi vs. AIL - Chronic
	gene.ID	logFC-Fayoumi	logFC-AIL	Associated.Gene.Name	Description
	ENSGALG00000008940	2.13987	-1.42372	SPTBN5	spectrin
	ENSGALG00000014908	1.18128	2.10506	FST	Follistatin [Source:UniProtKB/Swiss-Prot;Acc:Q90844]
	ENSGALG00000015307	-1.62395	2.09547	ABI3BP	ABI family
	ENSGALG00000016200	1.04779	1.67141	SIK1	serine/threonine-protein kinase SIK2 [Source:RefSeq peptide;Acc:NP_990013]
	ENSGALG00000021039	1.45115	-1.25367	HKDC1	hexokinase domain containing 1 [Source:HGNC Symbol;Acc:HGNC:23302]
	ENSGALG00000023818	1.83375	1.17956
	ENSGALG00000027901	1.22819	-3.76405	THRSP	thyroid hormone responsive spot 14 beta [Source:RefSeq peptide;Acc:NP_998743]
	ENSGALG00000028005	1.2976	1.44287	gadd45	growth arrest and DNA damage-inducible protein GADD45 gamma [Source:RefSeq peptide;Acc:NP_001038131]
	ENSGALG00000028186	-1.34057	-1.50916	RERG	RAS-like
Broiler vs. Fayoumi - Acute
	gene.ID	logFC-Broiler	logFC-Fayoumi	Associated.Gene.Name	Description
	ENSGALG00000000619	-2.63043	1.82308	ANGPTL4	angiopoietin-like 4 [Source:HGNC Symbol;Acc:HGNC:16039]
	ENSGALG00000001320	-0.85932	-1.58285	CYP1A1	cytochrome P450 1A5 [Source:RefSeq peptide;Acc:NP_990477]
	ENSGALG00000001749	-1.76197	1.67535	ACSBG2	long-chain-fatty-acid--CoA ligase ACSBG2 [Source:RefSeq peptide;Acc:NP_001012864]
	ENSGALG00000003114	-0.96681	2.81796	NOG	noggin precursor [Source:RefSeq peptide;Acc:NP_989454]
	ENSGALG00000004047	1.76526	-1.42771	GALE	UDP-galactose-4-epimerase [Source:HGNC Symbol;Acc:HGNC:4116]
	ENSGALG00000004221	-1.15099	-1.1506	IL22RA1	interleukin 22 receptor
	ENSGALG00000006644	-3.17586	1.30602
	ENSGALG00000006922	-1.6878	2.3907		Uncharacterized protein [Source:UniProtKB/TrEMBL;Acc:F1NHK1]
	ENSGALG00000007997	1.1576	1.23745		Uncharacterized protein [Source:UniProtKB/TrEMBL;Acc:F1NR60]
	ENSGALG00000008233	-1.07023	1.26505	BUB1	mitotic checkpoint serine/threonine-protein kinase BUB1 [Source:RefSeq peptide;Acc:NP_001012888]
	ENSGALG00000009639	-1.13025	-1.96566		Uncharacterized protein [Source:UniProtKB/TrEMBL;Acc:F1P0I1]
	ENSGALG00000010439	-1.37556	2.5277		Uncharacterized protein [Source:UniProtKB/TrEMBL;Acc:F1N9J7]
	ENSGALG00000011376	-0.810865	-1.05852	ANKRD9	ankyrin repeat domain 9 [Source:HGNC Symbol;Acc:HGNC:20096]
	ENSGALG00000013568	1.22068	1.47436	NR4A3	nuclear receptor subfamily 4
	ENSGALG00000015944	-1.0698	1.37315	RIMS1	regulating synaptic membrane exocytosis 1 [Source:HGNC Symbol;Acc:HGNC:17282]
	ENSGALG00000016919	-1.61829	-1.31808	IRG1	immunoresponsive 1 homolog [Source:RefSeq peptide;Acc:NP_001025992]
	ENSGALG00000018998	-1.14482	1.56727	UNC5A	unc-5 homolog A (C. elegans) [Source:HGNC Symbol;Acc:HGNC:12567]
	ENSGALG00000021039	-1.39558	3.27006	HKDC1	hexokinase domain containing 1 [Source:HGNC Symbol;Acc:HGNC:23302]
	ENSGALG00000023355	-1.62366	2.25039	TMEM154	transmembrane protein 154 [Source:HGNC Symbol;Acc:HGNC:26489]
	ENSGALG00000023818	1.97674	2.51167
	ENSGALG00000025887	-0.970478	1.24788	ATF3	activating transcription factor 3 [Source:HGNC Symbol;Acc:HGNC:785]
	ENSGALG00000028005	-2.92978	2.39036	gadd45	growth arrest and DNA damage-inducible protein GADD45 gamma [Source:RefSeq peptide;Acc:NP_001038131]
	ENSGALG00000028016	1.0662	-1.47643		Uncharacterized protein [Source:UniProtKB/TrEMBL;Acc:R4GJN4]
	ENSGALG00000028037	1.3505	-1.14487	FOS	FBJ murine osteosarcoma viral oncogene homolog [Source:HGNC Symbol;Acc:HGNC:3796]
	ENSGALG00000029162	1.49031	1.16791	SPINW	Gallus gallus spindlin 1 (SPINW)
Broiler vs. Fayoumi - Chronic
	gene.ID	logFC-Broiler	logFC-Fayoumi	Associated.Gene.Name	Description
	ENSGALG00000000386	2.69225	1.55283		Uncharacterized protein [Source:UniProtKB/TrEMBL;Acc:H9KYT1]
	ENSGALG00000000619	-1.22217	2.837	ANGPTL4	angiopoietin-like 4 [Source:HGNC Symbol;Acc:HGNC:16039]
	ENSGALG00000001749	-1.21508	1.58874	ACSBG2	long-chain-fatty-acid--CoA ligase ACSBG2 [Source:RefSeq peptide;Acc:NP_001012864]
	ENSGALG00000006358	1.11693	-1.01421	TMEM86A	transmembrane protein 86A [Source:HGNC Symbol;Acc:HGNC:26890]
	ENSGALG00000010866	-1.4225	-1.5094	AREG	amphiregulin precursor [Source:RefSeq peptide;Acc:NP_001026708]
	ENSGALG00000014616	-1.44419	5.96328	MT1	metallothionein-3 [Source:RefSeq peptide;Acc:NP_001091007]
	ENSGALG00000014908	1.27808	1.18128	FST	Follistatin [Source:UniProtKB/Swiss-Prot;Acc:Q90844]
	ENSGALG00000016200	1.23985	1.04779	SIK1	serine/threonine-protein kinase SIK2 [Source:RefSeq peptide;Acc:NP_990013]
	ENSGALG00000018879	-0.979956	1.11582		Uncharacterized protein [Source:UniProtKB/TrEMBL;Acc:R4GGA8]
	ENSGALG00000020388	-1.09787	1.53125		Uncharacterized protein [Source:UniProtKB/TrEMBL;Acc:F1NPN5]
	ENSGALG00000021039	-1.85935	1.45115	HKDC1	hexokinase domain containing 1 [Source:HGNC Symbol;Acc:HGNC:23302]
	ENSGALG00000023355	-1.13647	1.45729	TMEM154	transmembrane protein 154 [Source:HGNC Symbol;Acc:HGNC:26489]
	ENSGALG00000023818	1.29655	1.83375
	ENSGALG00000024272	1.4825	2.02307	S100A12	S100 calcium binding protein A12 [Source:HGNC Symbol;Acc:HGNC:10489]
	ENSGALG00000026384	-1.64965	-0.990697	PCSK4	proprotein convertase subtilisin/kexin type 4 [Source:HGNC Symbol;Acc:HGNC:8746]
	ENSGALG00000028005	-1.63051	1.2976	gadd45	growth arrest and DNA damage-inducible protein GADD45 gamma [Source:RefSeq peptide;Acc:NP_001038131]
